# Supplementary material for: Hidden in the Pangenome? Machine Learning-Driven Discovery of Antimicrobial Potential in Corynebacterium glutamicum
Source: Bioinform Biol Insights. 2026 Jun 17;20:11779322261461933. doi: 10.1177/11779322261461933 (PMC13276223; doi:10.1177/11779322261461933)
Supplement: Supplemental Material - Hidden in the Pangenome? Machine Learning-Driven Discovery of Antimicrobial Potential in Corynebacterium glutamicum [file sj-xlsx-2-bbi-10.1177_11779322261461933.xlsx]

## Sheet: Supplementary file modified
probability_nonAMP	probability_AMP	predicted	seq_id
0	1	AMP	GCA019551735.1ASM1955173v1|sORF_16
0	1	AMP	GCA019551735.1ASM1955173v1|sORF_2
0	1	AMP	GCA019551735.1ASM1955173v1|sORF_16
0	1	AMP	GCA019551735.1ASM1955173v1|sORF_9
0	1	AMP	GCA001936195.1ASM193619v1|sORF_1
0	1	AMP	GCA001936195.1ASM193619v1|sORF_17
0.0063	0.9938	AMP	GCA019551735.1ASM1955173v1|sORF_18
0.0063	0.9938	AMP	GCA001936195.1ASM193619v1|sORF_1
0.0125	0.9875	AMP	GCA019551735.1ASM1955173v1|sORF_1
0.0125	0.9875	AMP	GCA001936195.1ASM193619v1|sORF_20
0.0187	0.9812	AMP	GCA019551735.1ASM1955173v1|sORF_7
0.0187	0.9812	AMP	GCA019551735.1ASM1955173v1|sORF_8
0.0187	0.9812	AMP	GCA001936195.1ASM193619v1|sORF_2
0.0187	0.9812	AMP	GCA001936195.1ASM193619v1|sORF_21
0.0208	0.9792	AMP	GCA001936195.1ASM193619v1|sORF_19
0.0219	0.9781	AMP	GCA019551735.1ASM1955173v1|sORF_14
0.025	0.975	AMP	GCA019551735.1ASM1955173v1|sORF_11
0.0312	0.9688	AMP	GCA019551735.1ASM1955173v1|sORF_3
0.0375	0.9625	AMP	GCA019551735.1ASM1955173v1|sORF_12
0.0437	0.9563	AMP	GCA019551735.1ASM1955173v1|sORF_13
0.0437	0.9563	AMP	GCA019551735.1ASM1955173v1|sORF_14
0.0563	0.9437	AMP	GCA019551735.1ASM1955173v1|sORF_4
0.0625	0.9375	AMP	GCA019551735.1ASM1955173v1|sORF_4
0.0625	0.9375	AMP	GCA019551735.1ASM1955173v1|sORF_15
0.0688	0.9313	AMP	GCA019551735.1ASM1955173v1|sORF_11
0.0688	0.9313	AMP	GCA019551735.1ASM1955173v1|sORF_5
0.4021	0.5979	AMP	GCA019551735.1ASM1955173v1|sORF_10
0.4672	0.5328	AMP	GCA019551735.1ASM1955173v1|sORF_6
0.4718	0.5282	AMP	GCA019551735.1ASM1955173v1|sORF_5
0.486	0.514	AMP	GCA001936195.1ASM193619v1|sORF_8
0.5535	0.4465	nonAMP	GCA019551735.1ASM1955173v1|sORF_7
0.574	0.426	nonAMP	GCA019551735.1ASM1955173v1|sORF_9
0.8698	0.1302	nonAMP	GCA001936195.1ASM193619v1|sORF_2
